# Supplementary material for: Cytological and Transcriptome Analyses Provide Insights into Persimmon Fruit Size Formation (Diospyros kaki Thunb.)
Source: Int J Mol Sci. 2024 Jun 30;25(13):7238. doi: 10.3390/ijms25137238 (PMC11241297; doi:10.3390/ijms25137238)
Supplement: Supplementary file 1 [file ijms-25-07238-s001.zip]

Archive with 1 entries (1 files):
- ijms-3053585-supplementary.xlsx
