# Supplementary material for: Cytological and Transcriptome Analyses Provide Insights into Persimmon Fruit Size Formation (Diospyros kaki Thunb.)
Source: Int J Mol Sci. 2024 Jun 30;25(13):7238. doi: 10.3390/ijms25137238 (PMC11241297; doi:10.3390/ijms25137238)
Supplement: Supplementary file 1 [file ijms-25-07238-s001.zip › ijms-3053585-supplementary.xlsx]

## Sheet: TableS1
Table S1 Summary of data output quality of various libraries
Samples	Clean reads	Clean bases	GC(%)	Q30(%)
LF3-1	23086551	6914719693	45.88	95.13
LF3-2	21067116	6311656180	45.81	94.95
LF3-3	23894745	7157569135	45.78	95.35
LF4-1	25643394	7680597651	46.36	94.88
LF4-2	23797782	7129065924	46.35	95.01
LF4-3	20769983	6220036710	46.39	95.12
SFF3-1	21643143	6484037571	45.92	94.99
SFF3-2	22550018	6756506017	45.9	95.33
SFF3-3	21073006	6314151430	45.7	95.25
SFF4-1	22280156	6675138374	45.99	95.02
SFF4-2	21435240	6421542353	46.04	95.07
SFF4-3	25164546	7538560901	46.02	95.27
SLF4-1	22345667	6695989932	46	95.18
SLF4-2	29327285	8785347066	46.13	95.48
SLF4-3	22623169	6778037810	45.98	95.09
Total	346701801	103862956747	-	-

## Sheet: TableS2
Table S2 Statistics on data mapping
Sample	Total Reads	Mapped Reads	Uniq Mapped Reads	Multiple Map Reads	Reads Map to '+'	Reads Map to '-'
LF3-1	46173102	39,492,198 (85.53%)	38,216,482 (82.77%)	1,275,716 (2.76%)	20,603,891 (44.62%)	20,641,219 (44.70%)
LF3-2	42134232	35,999,070 (85.44%)	34,833,751 (82.67%)	1,165,319 (2.77%)	18,788,552 (44.59%)	18,829,405 (44.69%)
LF3-3	47789490	40,914,157 (85.61%)	39,563,907 (82.79%)	1,350,250 (2.83%)	21,388,192 (44.76%)	21,421,083 (44.82%)
LF4-1	51286788	44,251,568 (86.28%)	42,786,686 (83.43%)	1,464,882 (2.86%)	23,113,933 (45.07%)	23,129,389 (45.10%)
LF4-2	47595564	41,119,264 (86.39%)	39,783,523 (83.59%)	1,335,741 (2.81%)	21,454,542 (45.08%)	21,464,193 (45.10%)
LF4-3	41539966	35,857,316 (86.32%)	34,672,943 (83.47%)	1,184,373 (2.85%)	18,737,477 (45.11%)	18,759,363 (45.16%)
SFF3-1	43286286	37,089,313 (85.68%)	35,851,583 (82.82%)	1,237,730 (2.86%)	19,379,754 (44.77%)	19,405,124 (44.83%)
SFF3-2	45100036	38,619,601 (85.63%)	37,335,457 (82.78%)	1,284,144 (2.85%)	20,178,663 (44.74%)	20,204,148 (44.80%)
SFF3-3	42146012	36,072,543 (85.59%)	34,878,531 (82.76%)	1,194,012 (2.83%)	18,846,091 (44.72%)	18,874,403 (44.78%)
SFF4-1	44560312	38,286,102 (85.92%)	37,028,949 (83.10%)	1,257,153 (2.82%)	19,988,818 (44.86%)	19,998,205 (44.88%)
SFF4-2	42870480	36,683,171 (85.57%)	35,473,500 (82.75%)	1,209,671 (2.82%)	19,159,885 (44.69%)	19,169,713 (44.72%)
SFF4-3	50329092	43,265,786 (85.97%)	41,811,696 (83.08%)	1,454,090 (2.89%)	22,622,736 (44.95%)	22,633,115 (44.97%)
SLF4-1	44691334	38,396,785 (85.92%)	37,111,954 (83.04%)	1,284,831 (2.87%)	20,067,945 (44.90%)	20,074,111 (44.92%)
SLF4-2	58654570	50,530,450 (86.15%)	48,756,743 (83.13%)	1,773,707 (3.02%)	26,488,473 (45.16%)	26,484,572 (45.15%)
SLF4-3	45246338	38,795,919 (85.74%)	37,506,969 (82.90%)	1,288,950 (2.85%)	20,270,907 (44.80%)	20,277,720 (44.82%)

## Sheet: TableS3
Table S3 Co-upregulated and co-downregulated DEGs in SFF3, SFF4 and SLF4.
Cluster	Gene ID	LF3vs.SFF3 log2FC	Regulated	LF4vs.SFF4 log2FC	Regulated	LF4vs.SLF4 log2FC	Regulated	Swiss Prot
Cluster 1	NewGene_2377	-1.00211	down	-1.06418	down	-1.05078	down	Probable protein phosphatase 2C 47 OS=Arabidopsis thaliana OX=3702 GN=At3g51470 PE=1 SV=1
	NewGene_5654	-1.70929	down	-1.66855	down	-1.03099	down	Probable 2-oxoglutarate-dependent dioxygenase SLC1 OS=Oryza sativa subsp. japonica OX=39947 GN=SLC1 PE=2 SV=1
	evm.TU.contig1057.50	-2.19584	down	-2.46058	down	-1.67622	down	Heavy metal-associated isoprenylated plant protein 23 OS=Arabidopsis thaliana OX=3702 GN=HIPP23 PE=1 SV=1
	evm.TU.contig1058.7	-1.53188	down	-1.42327	down	-1.25553	down	Pollen-specific protein C13 OS=Zea mays OX=4577 GN=MGS1 PE=2 SV=1
	evm.TU.contig1399.28	-1.07939	down	-2.09391	down	-1.85383	down	Acyl-lipid (9-3)-desaturase OS=Borago officinalis OX=13363 PE=1 SV=1
	evm.TU.contig1399.300	-1.46129	down	-1.16107	down	-1.68754	down	--
	evm.TU.contig20.133	-1.91699	down	-1.58816	down	-1.04824	down	14 kDa proline-rich protein DC2.15 OS=Daucus carota OX=4039 PE=2 SV=1
	evm.TU.contig2062.19	-1.07276	down	-2.69082	down	-1.61487	down	Cytosolic sulfotransferase 15 OS=Arabidopsis thaliana OX=3702 GN=SOT15 PE=1 SV=1
	evm.TU.contig2062.24	-1.14878	down	-2.5611	down	-1.78281	down	Cytosolic sulfotransferase 14 OS=Arabidopsis thaliana OX=3702 GN=SOT14 PE=2 SV=1
	evm.TU.contig2062.25	-1.1313	down	-2.82104	down	-1.55338	down	Flavonol 4'-sulfotransferase OS=Flaveria chlorifolia OX=4228 PE=1 SV=1
	evm.TU.contig2064.438	-1.20919	down	-1.37247	down	-1.09785	down	Transcription factor TCP23 OS=Arabidopsis thaliana OX=3702 GN=TCP23 PE=1 SV=1
	evm.TU.contig2065.124	-1.04973	down	-2.49907	down	-2.23458	down	Uncharacterized protein At4g06744 OS=Arabidopsis thaliana OX=3702 GN=At4g06744 PE=2 SV=1
	evm.TU.contig21.13	-1.12886	down	-2.3624	down	-1.88853	down	Molybdate transporter 1 OS=Arabidopsis thaliana OX=3702 GN=MOT1 PE=1 SV=1
	evm.TU.contig22.174	-2.13503	down	-1.85957	down	-1.01847	down	Probable pectinesterase 53 OS=Arabidopsis thaliana OX=3702 GN=PME53 PE=2 SV=1
	evm.TU.contig23.14	-1.19394	down	-1.09626	down	-1.01218	down	Serine/threonine-protein kinase BSK5 OS=Arabidopsis thaliana OX=3702 GN=BSK5 PE=1 SV=1
	evm.TU.contig23.82	-1.37569	down	-1.4793	down	-1.03813	down	Protein CNGC15c OS=Medicago truncatula OX=3880 GN=CNGC15C PE=1 SV=1
	evm.TU.contig2434.31	-2.41874	down	-2.61573	down	-2.4196	down	Leucine-rich repeat extensin-like protein 2 OS=Arabidopsis thaliana OX=3702 GN=LRX2 PE=1 SV=1
	evm.TU.contig2563.86	-1.2876	down	-1.30317	down	-1.16355	down	Probable galacturonosyltransferase-like 3 OS=Arabidopsis thaliana OX=3702 GN=GATL3 PE=2 SV=1
	evm.TU.contig2967.30	-1.61688	down	-1.51545	down	-1.01934	down	Microtubule-associated protein RP/EB family member 1C OS=Arabidopsis thaliana OX=3702 GN=EB1C PE=1 SV=1
	evm.TU.contig2967.41	-1.02153	down	-1.25101	down	-1.03032	down	Lysine-rich arabinogalactan protein 18 OS=Arabidopsis thaliana OX=3702 GN=AGP18 PE=2 SV=1
	evm.TU.contig2967.76	-1.56061	down	-1.46349	down	-2.11663	down	AP2-like ethylene-responsive transcription factor ANT OS=Arabidopsis thaliana OX=3702 GN=ANT PE=1 SV=2
	evm.TU.contig2971.17	-1.02598	down	-1.33917	down	-1.40275	down	--
	evm.TU.contig3039.19	-1.4668	down	-1.93883	down	-1.55801	down	ACT domain-containing protein ACR4 OS=Arabidopsis thaliana OX=3702 GN=ACR4 PE=2 SV=1
	evm.TU.contig3165.104	-1.13817	down	-1.45168	down	-1.08134	down	Probable receptor-like protein kinase At5g59700 OS=Arabidopsis thaliana OX=3702 GN=At5g59700 PE=1 SV=1
	evm.TU.contig3208.77	-1.42047	down	-1.41669	down	-1.54532	down	Phytochrome A1 OS=Nicotiana tabacum OX=4097 GN=PHYA1 PE=3 SV=1
	evm.TU.contig3564.67	-1.0051	down	-2.03406	down	-1.54524	down	Protein LURP-one-related 8 OS=Arabidopsis thaliana OX=3702 GN=At2g38640 PE=2 SV=1
	evm.TU.contig3686.759	-1.10166	down	-1.36889	down	-1.35172	down	Clathrin interactor EPSIN 2 OS=Arabidopsis thaliana OX=3702 GN=EPSIN2 PE=1 SV=1
	evm.TU.contig4394.181	-2.13075	down	-3.30245	down	-3.33735	down	Probable RNA-binding protein ARP1 OS=Arabidopsis thaliana OX=3702 GN=ARP1 PE=2 SV=1
	evm.TU.contig4458.47	-1.27416	down	-1.94201	down	-1.30013	down	Protein SOB FIVE-LIKE 5 OS=Arabidopsis thaliana OX=3702 GN=SOFL5 PE=2 SV=1
	evm.TU.contig4466.196	-1.2588	down	-1.36465	down	-1.58149	down	Cysteine protease XCP1 OS=Arabidopsis thaliana OX=3702 GN=XCP1 PE=1 SV=1
	evm.TU.contig5829.17	-1.12116	down	-1.28154	down	-1.31376	down	--
	evm.TU.contig7394.236	-1.4143	down	-2.08609	down	-1.40468	down	--
	evm.TU.contig7394.326	-1.48127	down	-1.41985	down	-1.4054	down	Inositol oxygenase 1 OS=Arabidopsis thaliana OX=3702 GN=MIOX1 PE=2 SV=1
	evm.TU.contig7866.93	-1.06359	down	-1.48246	down	-1.0744	down	Probable E3 ubiquitin-protein ligase BAH1-like 1 OS=Oryza sativa subsp. indica OX=39946 GN=OsI_27296 PE=3 SV=1
	evm.TU.contig8044.17	-1.5176	down	-1.26911	down	-1.07664	down	Basic leucine zipper 6 OS=Oryza sativa subsp. japonica OX=39947 GN=BZIP06 PE=2 SV=1
	evm.TU.contig8045.12	-1.4471	down	-1.7262	down	-1.62972	down	DELLA protein GAI1 OS=Vitis vinifera OX=29760 GN=GAI1 PE=2 SV=1
	evm.TU.contig81.4	-1.39343	down	-2.06091	down	-1.9105	down	Disease resistance protein RPV1 OS=Vitis rotundifolia OX=103349 GN=RPV1 PE=1 SV=1
	evm.TU.contig8909.34	-2.09195	down	-2.96768	down	-2.22881	down	Protein ACCELERATED CELL DEATH 6 OS=Arabidopsis thaliana OX=3702 GN=ACD6 PE=1 SV=1
	evm.TU.contig8910.158	-1.30908	down	-1.09123	down	-1.06143	down	--
	evm.TU.contig9332.11	-2.00409	down	-1.87223	down	-1.58369	down	--
	evm.TU.contig9332.72	-1.59105	down	-1.76915	down	-1.72685	down	--
Cluster 2	NewGene_1313	1.17236	up	1.22774	up	1.00762	up	Photosystem I subunit O OS=Arabidopsis thaliana OX=3702 GN=PSAO PE=1 SV=1
	NewGene_2122	1.17797	up	1.14652	up	1.52064	up	Auxin-binding protein ABP19a OS=Prunus persica OX=3760 GN=ABP19A PE=3 SV=1
	NewGene_3100	3.62184	up	1.25185	up	2.77838	up	Monooxygenase 2 OS=Arabidopsis thaliana OX=3702 GN=MO2 PE=2 SV=1
	NewGene_4219	1.91195	up	1.06022	up	1.68716	up	Protein STRUBBELIG-RECEPTOR FAMILY 1 OS=Arabidopsis thaliana OX=3702 GN=SRF1 PE=1 SV=2
	NewGene_532	1.02548	up	2.24234	up	3.50865	up	Retrovirus-related Pol polyprotein from transposon TNT 1-94 OS=Nicotiana tabacum OX=4097 PE=2 SV=1
	NewGene_5389	2.76624	up	1.39781	up	1.71457	up	Non-specific lipid-transfer protein OS=Cicer arietinum OX=3827 PE=3 SV=1
	NewGene_6048	8.74069	up	2.19623	up	2.5994	up	Expansin-B18 OS=Oryza sativa subsp. japonica OX=39947 GN=EXPB18 PE=2 SV=1
	NewGene_6400	1.15297	up	1.67201	up	2.08791	up	ABC transporter G family member 11 OS=Arabidopsis thaliana OX=3702 GN=ABCG11 PE=1 SV=1
	NewGene_6495	1.7575	up	1.46717	up	1.14755	up	Crocetin glucosyltransferase, chloroplastic OS=Gardenia jasminoides OX=114476 GN=UGT75L6 PE=1 SV=1
	NewGene_6540	3.67965	up	1.31888	up	2.15399	up	Protein EIN4 OS=Arabidopsis thaliana OX=3702 GN=EIN4 PE=1 SV=1
	NewGene_6845	5.82767	up	2.79462	up	3.95174	up	(R,S)-reticuline 7-O-methyltransferase OS=Papaver somniferum OX=3469 GN=7OMT PE=1 SV=1
	evm.TU.contig1.217	1.33218	up	1.34053	up	1.82961	up	Protein HOTHEAD OS=Arabidopsis thaliana OX=3702 GN=HTH PE=1 SV=1
	evm.TU.contig1073.106	1.31284	up	1.44584	up	1.10632	up	--
	evm.TU.contig1073.21	1.39849	up	1.69847	up	2.67385	up	Probable metal-nicotianamine transporter YSL7 OS=Arabidopsis thaliana OX=3702 GN=YSL7 PE=2 SV=1
	evm.TU.contig11.88	1.49633	up	1.37079	up	1.90837	up	Wall-associated receptor kinase-like 20 OS=Arabidopsis thaliana OX=3702 GN=WAKL20 PE=2 SV=1
	evm.TU.contig1398.279	2.63484	up	1.82647	up	2.36785	up	Protein NRT1/ PTR FAMILY 1.2 OS=Arabidopsis thaliana OX=3702 GN=NPF1.2 PE=1 SV=1
	evm.TU.contig1399.168	2.08181	up	1.45472	up	1.16846	up	Protein NRT1/ PTR FAMILY 7.3 OS=Arabidopsis thaliana OX=3702 GN=NPF7.3 PE=1 SV=2
	evm.TU.contig18.160	1.12346	up	1.56391	up	1.92912	up	Probable aquaporin PIP2-6 OS=Oryza sativa subsp. japonica OX=39947 GN=PIP2-6 PE=2 SV=2
	evm.TU.contig18.51	1.07358	up	2.17459	up	1.92446	up	Abscisic acid 8'-hydroxylase 4 OS=Arabidopsis thaliana OX=3702 GN=CYP707A4 PE=2 SV=2
	evm.TU.contig20.15	1.60751	up	1.96803	up	2.04461	up	Polyol transporter 5 OS=Arabidopsis thaliana OX=3702 GN=PLT5 PE=1 SV=2
	evm.TU.contig20.20	2.88098	up	1.11632	up	1.87426	up	Polyol transporter 5 OS=Arabidopsis thaliana OX=3702 GN=PLT5 PE=1 SV=2
	evm.TU.contig22.276	1.54015	up	1.29215	up	2.37167	up	Expansin-A8 OS=Arabidopsis thaliana OX=3702 GN=EXPA8 PE=2 SV=1
	evm.TU.contig22.298	1.37678	up	1.25832	up	1.28888	up	Protein NUCLEAR FUSION DEFECTIVE 4 OS=Arabidopsis thaliana OX=3702 GN=NFD4 PE=3 SV=1
	evm.TU.contig22.90	1.58157	up	1.35334	up	1.97822	up	Probable ethylene response sensor 1 OS=Oryza sativa subsp. indica OX=39946 GN=ERS1 PE=2 SV=1
	evm.TU.contig2434.69	1.61856	up	1.89013	up	1.4407	up	Cycloartenol synthase OS=Arabidopsis thaliana OX=3702 GN=CAS1 PE=1 SV=2
	evm.TU.contig2436.112	2.74236	up	2.39316	up	2.06202	up	Probable 1-deoxy-D-xylulose-5-phosphate synthase 2, chloroplastic OS=Oryza sativa subsp. japonica OX=39947 GN=Os07g0190000 PE=2 SV=1
	evm.TU.contig25.226	1.72491	up	1.17185	up	1.65222	up	--
	evm.TU.contig25.64	2.10697	up	1.50077	up	1.73897	up	Metallothionein-like protein 2A OS=Arabidopsis thaliana OX=3702 GN=MT2A PE=2 SV=2
	evm.TU.contig25.8	2.07074	up	1.36365	up	2.32639	up	Cysteine-rich receptor-like protein kinase 10 OS=Arabidopsis thaliana OX=3702 GN=CRK10 PE=1 SV=3
	evm.TU.contig2987.25	1.09462	up	1.90367	up	2.08959	up	Cell number regulator 1 OS=Zea mays OX=4577 GN=CNR1 PE=2 SV=1
	evm.TU.contig3564.16	3.49199	up	1.59917	up	1.19754	up	--
	evm.TU.contig3686.650	3.1246	up	1.36281	up	1.74753	up	Homeobox-leucine zipper protein ATHB-16 OS=Arabidopsis thaliana OX=3702 GN=ATHB-16 PE=2 SV=2
	evm.TU.contig4128.338	1.09057	up	1.01389	up	1.49529	up	Probable amino acid permease 7 OS=Arabidopsis thaliana OX=3702 GN=AAP7 PE=2 SV=1
	evm.TU.contig4128.88	1.38251	up	1.62183	up	2.39127	up	Stem-specific protein TSJT1 OS=Nicotiana tabacum OX=4097 GN=TSJT1 PE=2 SV=1
	evm.TU.contig4142.28	1.23825	up	1.49094	up	1.54832	up	Heat shock 70 kDa protein 8 OS=Arabidopsis thaliana OX=3702 GN=HSP70-8 PE=1 SV=1
	evm.TU.contig4394.10	8.43447	up	6.10505	up	8.98084	up	--
	evm.TU.contig4397.405	2.79523	up	1.01175	up	2.40706	up	Probable disease resistance protein At4g33300 OS=Arabidopsis thaliana OX=3702 GN=At4g33300 PE=2 SV=3
	evm.TU.contig4466.224	3.09345	up	1.35222	up	1.44718	up	--
	evm.TU.contig4466.254	1.5785	up	1.62852	up	1.48528	up	Polygalacturonase QRT3 OS=Arabidopsis thaliana OX=3702 GN=QRT3 PE=2 SV=1
	evm.TU.contig4466.417	1.20244	up	1.48316	up	1.92054	up	--
	evm.TU.contig4466.453	1.00449	up	1.37962	up	1.16056	up	--
	evm.TU.contig4466.496	4.186	up	2.5671	up	4.91408	up	ABC transporter B family member 9 OS=Arabidopsis thaliana OX=3702 GN=ABCB9 PE=3 SV=2
	evm.TU.contig4466.95	1.80091	up	1.26745	up	1.10778	up	E3 ubiquitin-protein ligase ATL23 OS=Arabidopsis thaliana OX=3702 GN=ATL23 PE=1 SV=2
	evm.TU.contig5.111	2.64631	up	1.58511	up	1.8459	up	Expansin-A8 OS=Arabidopsis thaliana OX=3702 GN=EXPA8 PE=2 SV=1
	evm.TU.contig5824.205	2.13387	up	1.11236	up	1.78636	up	Long-chain-alcohol oxidase FAO4A OS=Arabidopsis thaliana OX=3702 GN=FAO4A PE=3 SV=2
	evm.TU.contig5824.336	1.7436	up	1.5072	up	1.36707	up	BURP domain protein RD22 OS=Arabidopsis thaliana OX=3702 GN=RD22 PE=2 SV=1
	evm.TU.contig5826.152	1.13763	up	1.21074	up	1.423	up	NAC domain-containing protein 43 OS=Arabidopsis thaliana OX=3702 GN=NAC043 PE=2 SV=2
	evm.TU.contig64.138	1.37836	up	1.37272	up	1.67446	up	--
	evm.TU.contig7272.467	2.88193	up	1.31475	up	2.11828	up	Zinc-finger homeodomain protein 2 OS=Arabidopsis thaliana OX=3702 GN=ZHD1 PE=1 SV=1
	evm.TU.contig7281.179	1.52137	up	1.01391	up	1.58796	up	Dammarenediol II synthase OS=Panax ginseng OX=4054 GN=DDS PE=1 SV=1
	evm.TU.contig7934.1	3.38023	up	3.68897	up	4.2361	up	Ethylene-responsive transcription factor ERF114 OS=Arabidopsis thaliana OX=3702 GN=ERF114 PE=1 SV=1
	evm.TU.contig8026.523	1.3873	up	1.19509	up	1.44519	up	Probable glucuronoxylan glucuronosyltransferase IRX7 OS=Arabidopsis thaliana OX=3702 GN=IRX7 PE=2 SV=1
	evm.TU.contig8910.504	1.66907	up	1.01365	up	1.6524	up	Cytochrome P450 78A3 OS=Glycine max OX=3847 GN=CYP78A3 PE=2 SV=1
	evm.TU.contig8953.49	1.83128	up	1.37271	up	1.91668	up	--
	evm.TU.contig8955.28	4.47989	up	1.43305	up	1.44682	up	--
	evm.TU.contig8955.30	4.57479	up	1.83393	up	2.42857	up	--
	evm.TU.contig9393.23	2.04509	up	1.74338	up	1.45536	up	Very-long-chain aldehyde decarbonylase CER3 OS=Arabidopsis thaliana OX=3702 GN=CER3 PE=1 SV=1
	evm.TU.contig9393.5	1.90434	up	1.75273	up	1.51309	up	--
	evm.TU.contig9497.183	1.33522	up	1.05833	up	1.32205	up	Non-specific lipid-transfer protein 2 OS=Prunus armeniaca OX=36596 PE=1 SV=1
	evm.TU.contig9497.291	3.90298	up	1.8468	up	3.90011	up	--
	evm.TU.contig9504.38	2.07912	up	1.30976	up	2.03342	up	Heavy metal-associated isoprenylated plant protein 5 OS=Arabidopsis thaliana OX=3702 GN=HIPP05 PE=1 SV=2
	evm.TU.contig9507.124	6.71725	up	1.81079	up	1.21749	up	Ferritin-3, chloroplastic OS=Glycine max OX=3847 PE=2 SV=1
	evm.TU.contig9507.19	1.23404	up	1.02645	up	1.57964	up	Laccase-17 OS=Arabidopsis thaliana OX=3702 GN=LAC17 PE=2 SV=1

## Sheet: TableS4
Table S4. DEGs related to plant hormone and cell division
Gene category	Gene ID	LF3vs.SFF3 log2FC	Regulated	LF4vs.SFF4 log2FC	Regulated	LF4vs.SLF4 log2FC	Regulated	Swiss Prot
Plant hormone	NewGene_2122	1.17797	up	1.14652	up	1.52064	up	Auxin-binding protein ABP19a OS=Prunus persica OX=3760 GN=ABP19A PE=3 SV=1
	evm.TU.contig18.51	1.07358	up	2.17459	up	1.92446	up	Abscisic acid 8'-hydroxylase 4 OS=Arabidopsis thaliana OX=3702 GN=CYP707A4 PE=2 SV=2
	evm.TU.contig22.90	1.58157	up	1.35334	up	1.97822	up	Probable ethylene response sensor 1 OS=Oryza sativa subsp. indica OX=39946 GN=ERS1 PE=2 SV=1
	evm.TU.contig7934.1	3.38023	up	3.68897	up	4.2361	up	Ethylene-responsive transcription factor ERF114 OS=Arabidopsis thaliana OX=3702 GN=ERF114 PE=1 SV=1
	evm.TU.contig8045.12	-1.4471	down	-1.7262	down	-1.62972	down	DELLA protein GAI1 OS=Vitis vinifera OX=29760 GN=GAI1 PE=2 SV=1
	NewGene_2377	-1.00211	down	-1.06418	down	-1.05078	down	Probable protein phosphatase 2C 47 OS=Arabidopsis thaliana OX=3702 GN=At3g51470 PE=1 SV=1
Cell division	evm.TU.contig2967.76	-1.56061	down	-1.46349	down	-2.11663	down	AP2-like ethylene-responsive transcription factor ANT OS=Arabidopsis thaliana OX=3702 GN=ANT PE=1 SV=2
	evm.TU.contig9507.19	1.23404	up	1.02645	up	1.57964	up	Laccase-17 OS=Arabidopsis thaliana OX=3702 GN=LAC17 PE=2 SV=1
	evm.TU.contig2967.30	-1.61688	down	-1.51545	down	-1.01934	down	Microtubule-associated protein RP/EB family member 1C OS=Arabidopsis thaliana OX=3702 GN=EB1C PE=1 SV=1
	evm.TU.contig2987.25	1.09462	up	1.90367	up	2.08959	up	Cell number regulator 1 OS=Zea mays OX=4577 GN=CNR1 PE=2 SV=1

## Sheet: Table S5
Table S5 The primers of DEGs
Gene ID	Forward primer	Reverse primer	Amplicon length
GAPDH (reference gene)	AGCTCTTCCACCTCTCCAGT	TGCTAGCTGCACAACCAACT	157
LAC17 (evm.TU.contig9507.19)	CTCGAACCGCTTCCAATGTC	GTCTACTCTGTGCTGCTCCC	162
ERF114 (evm.TU.contig7934.1)	CACTTCCTTTGGAAACGCCG	CAGGTTCTGGTGATGGCTGT	98
